# Supplementary material for: De Novo Transcriptome Sequencing of Codonopsis lanceolata for Identification of Triterpene Synthase and Triterpene Acetyltransferase
Source: Int J Mol Sci. 2023 Mar 17;24(6):5769. doi: 10.3390/ijms24065769 (PMC10056628; doi:10.3390/ijms24065769)
Supplement: Supplementary file 1 [file ijms-24-05769-s001.zip]

Archive with 3 entries (3 files):
- Table S1 qPCR primers of OSC sequences.pdf
- Table S2 qPCR primers of putative triterpene acetyltransferase sequences.pdf
- Table S3 ORF primers for cloning of OSC genes.pdf
